# Supplementary material for: Extracellular Vesicles of the Probiotic Escherichia coli Nissle 1917 Reduce PepT1 Levels in IL-1β-Treated Caco-2 Cells via Upregulation of miR-193a-3p
Source: Nutrients. 2024 Aug 15;16(16):2719. doi: 10.3390/nu16162719 (PMC11356789; doi:10.3390/nu16162719)
Supplement: Supplementary file 1 [file nutrients-16-02719-s001.zip]

Archive with 2 entries (2 files):
- nutrients-3136551-supplementary Figure S1.pdf
- nutrients-3136551-supplementary Figure S2.pdf
